# Supplementary material for: Gnb5 is a negative regulator of the BACE1-mediated Aβ generation and ameliorates cognitive deficits in a mouse model of Alzheimer’s disease
Source: PLoS Biol. 2025 Jun 30;23(6):e3003259. doi: 10.1371/journal.pbio.3003259 (PMC12233908; doi:10.1371/journal.pbio.3003259)
Supplement: S1 Table — Complete annotations for the tabular data are presented below. Tab Fig 1: (A) The heatmap data of G protein family members in the hippocampal tissue of 6-month-old Wildtype (n = 6) and 5xFAD (n = 6) mice; (B) The heatmap data of G protein family members in the cortical tissue of 6-month-old Wildtype (n = 6) and 5xFAD (n = 6) mice; (C) The data in the overlapping part of the Venn diagram (132 elements); (D) The data information for creating volcano plot; (E) The data information for creating heatmap of GPCR-related DEGs; (F) Expression of Gnb5 in the large sample dataset GSE44772; Control, n = 303; AD, n = 387; (H) Statistical analysis of Gnb5 protein levels from panel G; Wildtype, n = 4; 5xFAD, n = 4; (J) Statistical analysis of Gnb5 protein levels from panel I; Wildtype, n = 4; 5xFAD, n = 4; (L) Quantitative analysis of Gnb5 fluorescence intensity in 5xFAD and Wildtype groups; Wildtype, n = 4; 5xFAD, n = 4. Tab Fig 2: (D) qPCR data of Gnb5 knockout in hippocampal tissue; Gnb5F/F, n = 6; Gnb5-CCKO, n = 6; (E–I, L–N) Animal behavioral tests in mice, Gnb5F/F, n = 22; Gnb5-CCKO, n = 16; (E) Total distance traveled in the open field experiment; (F) Training curve in the Morris water maze (MWM); (F-day6) Data from the sixth day of MWM training; (G) Percentage of time spent by the mouse in the target quadrant in the MWM; (H) Statistical analysis of the number of times the mouse traverses the target quadrant in the MWM; (I) Latency to first reach the target quadrant in the MWM; (L) Baseline freezing percentage of mice in an identical testing context; (M) Percentage of freezing time of mice during the Context phase; (N) Percentage of freezing time of mice during the Cue phase. Tab Fig 3: (D–F, H) MWM tests in mice; Wildtype+AAV-GFP, n = 20; Wildtype+AAV-Gnb5-GFP, n = 23; 5xFAD + AAV-GFP, n = 23; 5xFAD + AAV-Gnb5-GFP, n = 26; (D) Training curve in the MWM; (D-day6) Data from the sixth day of MWM training; (E) Percentage of time spent in the target quadrant in the MWM; (F) St [file pbio.3003259.s009.xlsx]

## Sheet: Fig1
Containing Figure 1A-F and Figure 1H/J/L
Figure 1A																Figure 1C-elements		Figure 1D				Figure 1F
Gene	Wildtype-1	Wildtype-2	Wildtype-3	Wildtype-4	Wildtype-5	Wildtype-6	5xFAD-1	5xFAD-2	5xFAD-3	5xFAD-4	5xFAD-5	5xFAD-6				RALYL		Gene	FC	—Log(p-value)		Control	AD
Gnb5	0.978281	0.958148	0.919117	1.07797	0.919117	1.14736	0.425822	0.397306	0.546511	0.418506	0.445446	0.419959				CDK14		NEFL	-2.86	3.65365		0.0624	-0.00234
Gng4	0.858726	1.03546	0.979604	0.914003	1.12527	1.08694	0.335706	0.3712	1.22711	0.483059	0.861708	0.547249				CAMTA1		VSNL1	-2.78	3.09205		0.0263	-0.132
Gna11	0.926855	0.870801	0.939793	1.18955	0.939793	1.13321	0.628687	0.717184	0.745053	0.637464	0.793012	0.664534				RGS4		SYN2	-2.76	2.43652		-0.154	-0.129
Gngt2	0.826004	0.989122	1.06011	0.935766	1.1362	1.05279	3.65335	2.87631	3.35014	3.97022	4.02565	4.6888				COX7A2		STMN2	-2.66	4.64782		0.07	-0.0818
Gna15	0.788631	1.17888	1.0773	0.957552	0.964212	1.03342	2.0173	2.2933	2.50954	2.50086	2.699	1.8822				OFD1		NEFM	-2.54	3.36452		0.0715	-0.173
Gnat1	2.09829	1.47346	0.531895	0.687396	0.344891	0.864066	1.89765	3.4443	0.233131	2.70235	4.46671	0.486062				CAMSAP1		FABP3	-2.43	4.07572		0.0446	-0.171
Gnas	0.572712	0.527002	0.729956	0.601185	1.37162	2.19753	2.31479	0.245855	3.42447	1.98052	1.80986	2.56842				KALRN		NMNAT2	-2.31	3.26281		-0.145	0.0179
Gng5	0.814386	1.59525	0.775815	0.854874	0.854874	1.1048	1.58423	1.1048	1.59525	1.18821	1.32757	1.65151				HPCAL4		GAP43	-2.29	4.24413		-0.118	-0.0156
Gnat2	0.345253	0.461923	1.25329	0.886213	0.856025	2.19729	1.24464	1.60295	0.829737	1.42477	1.87349	1.43468				LRRFIP1		AAK1	-2.25	3.5817		-0.0465	0.0411
Gnai1	0.90341	1.10455	1.00937	1.05955	0.961563	0.961563	0.778329	0.614912	0.749216	0.723695	0.900284	0.645484				ERBIN		ELAVL2	-2.25	4.19518		0.101	-0.0323
Gnb3	2.49265	0.296824	0.165819	0.209886	2.39111	0.443708	0.550068	2.23873	0.226515	0.548165	0.614584	0.413994				MBOAT7		PCSK2	-2.24	3.68403		0.0256	-0.0493
Gnai2	0.841212	0.889176	1.17328	0.914175	1.07218	1.10999	1.2488	1.24448	1.46464	1.32459	1.17735	1.35711				ATP2B3		GNB5	-2.23	3.37675		-0.0247	0.0053
Gnal	0.794668	1.06321	0.951598	1.0706	0.932014	1.18791	0.670553	0.68702	0.822692	0.772938	0.945025	0.900266				EFR3A		RGS4	-2.22	2.29328		0.0224	0.00453
Gnaq	1.08172	1.12765	0.728664	1.04487	1.20859	0.808503	0.728664	0.958151	0.772885	0.906466	0.802918	0.649916				SPRED2		SNAP25	-2.21	2.34294		0.0608	-0.109
Gnao1	0.594719	1.18122	1.07944	1.04992	1.00019	1.09451	0.929986	0.707244	0.87072	0.77662	0.801225	0.920366				FAM234B		GLS	-2.14	3.35458		0.0177	0.0516
Gnb4	1.03418	1.0129	0.998951	1.08559	1.10075	0.767631	0.797461	0.757063	0.932054	0.627847	1.20038	0.723711				PI4KA		ATP2B3	-2.11	5.00524		-0.244	-0.0289
Gng13	0.949639	1.06102	1.02488	1.03201	0.886045	1.04641	0.809696	0.898414	0.702442	0.795786	1.02844	0.806894				PART1		PAK3	-2.08	3.15739		0.00193	-0.0529
Gng7	0.81221	1.04966	1.11723	1.0069	0.99304	1.02096	0.752584	0.843771	0.806599	0.923334	1.01743	0.71694				NEFM		SYT1	-2.06	2.24795		0.0573	-0.0465
Gnaz	1.10535	0.989315	0.879345	1.16837	0.744581	1.11304	0.949014	0.739438	1.07886	0.91987	1.08636	0.498098				VSNL1		CRYM	-2.01	1.88273		-0.0805	-0.071
Gna14	0.979252	0.979252	0.992922	1.4042	0.907363	0.737008	1.1485	1.20143	1.00678	1.08279	1.26554	1.0979				MAPRE3		GNG3	-1.97	3.50307		-0.00643	-0.0978
Gng3	1.02728	0.96515	1.04162	1.10101	0.913087	0.951862	0.652398	1.00614	0.805985	1.01313	0.916257	0.948569				OXR1		RALYL	-1.96	3.42597		0.0517	0.117
Gna13	1.00415	1.01113	0.930431	0.924004	1.05407	1.07622	1.12972	1.15747	1.1777	1.36696	1.19001	0.635503				GABRA2		HPRT1	-1.95	3.63639		0.0399	-0.136
Gng12	0.719281	1.45864	0.826236	1.07522	0.910434	1.01019	1.035	1.12867	1.22657	1.36096	1.26982	0.619693				CREBZF		SRD5A1	-1.95	2.46852		0.158	-0.115
Gng2	0.901409	0.979592	1.03545	1.0499	1.15689	0.87676	1.06825	0.849834	0.920349	0.773918	1.12136	0.734713				PTPRN2		SCN3B	-1.94	2.42597		0.152	-0.165
Gna12	0.805172	0.937811	0.725662	0.977636	1.0923	1.46142	0.710728	1.05509	0.918511	1.49213	1.23317	1.0999				KCNQ2		SNX10	-1.93	3.24642		-0.00706	-0.113
Gnb2	0.950935	1.38263	0.725687	0.905897	0.957549	1.0773	0.780472	0.777772	0.735817	1.08104	0.960874	1.22045				FXYD7		PCLO	-1.92	3.74715		-0.0315	-0.137
Gng8	1.09662	0.802771	1.03746	1.08904	1.11966	0.854446	0.925343	0.762104	0.828205	0.811161	1.30863	0.97472				COPS8		RPH3A	-1.89	2.70774		0.0882	0.0301
Gnb1	0.764254	0.896344	1.05126	1.02252	1.01545	1.25017	0.833425	0.76957	0.899456	0.915178	1.27644	0.950741				WWTR1		INPP5F	-1.89	5.92082		-0.228	-0.152
Gng11	0.672902	0.992039	1.00589	0.834202	1.21291	1.28206	1.20871	0.794692	0.632207	1.24701	1.1161	1.15146				ADD2		NAP1L2	-1.88	4.01011		0.0921	-0.0677
Gnai3	0.624191	1.02105	1.014	1.05706	1.03531	1.24838	1.09434	0.901288	0.861582	1.09814	0.933072	1.16883				ATP2B1		SLC17A7	-1.87	1.32698		0.0217	-0.0565
Gngt1	1.32049	0.463639	1.18187	0.796129	1.32968	0.908195	1.09891	1.47537	1.05781	0.413533	1.62571	0.303775				FRY		ENC1	-1.85	1.54668		-0.12	-0.081
																ACTR10		ADD2	-1.79	2.44249		0.17	-0.0776
Figure 1B																YWHAZ		MLLT11	-1.78	3.71897		0.0965	-0.0452
Gene	Wildtype-1	Wildtype-2	Wildtype-3	Wildtype-4	Wildtype-5	Wildtype-6	5xFAD-1	5xFAD-2	5xFAD-3	5xFAD-4	5xFAD-5	5xFAD-6				ENO2		KCNQ2	-1.75	2.67366		0.0554	-0.0918
Gnb5	0.918339	0.984251	0.868801	1.01192	1.00493	1.21176	0.365286	0.343194	0.465579	0.130951	0.516592	0.565304				NEFL		TRIM36	-1.73	2.12552		0.0968	-0.224
Gnat1	1.91106	2.24136	0.0832952	0.100438	0.820387	0.843451	0.885385	0.891543	0.770772	0.744517	0.288047	0.34493				COX7B		HTR2A	-1.73	1.97469		-0.121	0.0361
Gnaq	0.955463	1.14415	0.916541	0.891479	1.00994	1.08243	0.541214	0.861112	0.765393	0.897679	0.724106	0.729142				GAP43		PPP3R1	-1.72	2.14874		0.163	-0.265
Gng4	1.1079	1.2208	0.828072	0.93163	1.00544	0.906154	0.469055	0.991599	0.706043	0.767282	0.610401	1.03371				WWOX		MAP3K9	-1.72	3.20135		0.0989	0.0531
Gnb4	1.03013	1.07388	1.19154	1.01595	1.15896	0.529546	1.46696	1.41699	1.39748	1.5506	1.44676	1.36872				PCSK2		YWHAZ	-1.7	2.61439		0.166	-0.299
Gna14	1.25166	1.25166	0.579885	1.40819	1.27796	0.23066	1.26036	1.26036	1.49883	1.2958	1.31388	1.75788				REEP1		KALRN	-1.7	2.92082		0.000409	0.152
Gngt2	1.06362	1.05627	0.726475	0.999296	0.906881	1.24745	1.27366	1.61215	1.86475	1.44291	1.08597	1.02029				GNG3		CACNB2	-1.69	2.14997		-0.086	0.121
Gng13	1.17327	1.08714	1.20626	1.04285	1.00733	0.483148	0.895358	1.51628	1.2488	1.35711	1.32918	1.50581				PPP3R1		ELAVL4	-1.68	2.96658		0.107	-0.00216
Gnb3	1.50259	0.869013	1.4819	0.998234	0.777788	0.370475	1.12307	1.41172	1.38266	1.06249	1.09236	1.76229				DCAF6		COX7B	-1.67	3.57186		0.1	-0.0903
Gng5	0.908046	1.15736	0.966497	0.818377	0.959821	1.1899	0.664729	0.889359	0.914362	0.865039	0.877115	0.737563				SRD5A1		AP3B2	-1.66	2.49214		0.133	-0.269
Gna15	1.02671	1.15511	0.851468	0.991733	0.851468	1.12352	0.951334	1.36417	1.34539	0.984883	1.27282	1.29058				GLS		NRXN1	-1.63	1.83268		0.0755	0.0487
Gnai3	1.25676	0.999795	1.23089	1.08651	1.24807	0.17797	0.992889	1.18075	1.24807	1.20556	1.34696	1.20556				IQSEC3		DIRAS2	-1.62	1.95861		0.111	-0.226
Gng7	0.916102	1.16763	0.916102	1.20045	0.83138	0.968336	0.638864	0.975071	0.786533	1.01648	0.941857	0.754493				MLLT11		B4GALNT1	-1.61	2.17783		-0.0823	-0.0492
Gnai1	1.16605	1.10315	0.41513	1.21557	0.973757	1.12633	1.09553	1.13417	1.08797	1.26719	1.20717	1.12633				SCN3B		ENO2	-1.6	3.57675		-0.0299	0.132
Gng2	0.916959	0.982772	1.12891	0.996491	1.11337	0.861504	0.652898	0.843774	1.15263	0.729474	1.01743	1.03163				TOMM20		MOAP1	-1.6	3.12784		-0.142	-0.182
Gngt1	1.14823	0.53197	1.71644	1.54694	0.823258	0.233164	0.314126	1.16426	1.29183	0.429109	0.846403	1.44334				GUCY1B3		CAP2	-1.59	1.85078		0.14	0.101
Gng3	1.24157	1.03682	1.01549	0.96739	1.07339	0.665343	0.642679	1.1746	1.09594	1.20762	1.12675	1.27648				SNAP25		YWHAB	-1.57	2.94692		0.111	-0.218
Gna11	0.953346	0.986966	1.11039	0.959977	1.11812	0.871198	0.841522	0.889504	0.707633	0.966655	0.966655	1.18187				DNAJC12		ATP2B1	-1.57	2.89963		-0.108	-0.0368
Gna13	1.01822	0.856215	1.05412	1.12978	0.930479	1.01118	0.924051	1.05412	1.03243	0.956638	0.936951	0.657948				SLC17A7		REEP1	-1.56	2.41005		0.00968	-0.246
Gng12	0.93773	0.845129	0.905787	1.02615	1.15448	1.13072	0.918431	0.905787	0.918431	1.14651	1.36343	1.18694				SYT1		RNFT2	-1.54	3.69465		-0.00807	-0.13
Gnai2	0.65764	1.27048	0.855814	1.161	0.885994	1.16908	0.885994	1.05363	1.24433	0.95619	1.12145	0.98991				STXBP5L		GRIA3	-1.54	2.38828		0.0103	-0.0763
Gnb1	1.05446	0.963598	1.11458	0.892859	1.06918	0.905322	0.815922	1.09164	1.21126	0.963598	1.06179	1.06179				GNB5		ATP6V1H	-1.53	2.04866		-0.0609	0.163
Gnas	0.778167	1.40265	0.71606	0.691668	0.78903	1.62243	0.811213	1.05567	1.17133	0.845662	1.2907	0.649838				CD44		KIF3C	-1.51	1.74473		-0.106	0.0499
Gnat2	1.13053	0.850865	1.02598	0.963931	1.24574	0.782955	0.957272	0.963931	1.01889	1.03312	1.08448	1.10727				NAP1L2		OXR1	-1.5	2.2993		0.105	0.102
Gng11	1.13053	0.850865	1.02598	0.963931	1.24574	0.782955	0.957272	0.963931	1.01889	1.03312	1.08448	1.10727				PLCL2		CAMTA1	-1.5	4.1232		0.0893	-0.155
Gnb2	0.824902	0.921653	0.908964	1.00856	1.22459	1.11134	0.743443	1.1747	1.1911	1.04413	1.00856	1.00159				THRB		MAPRE3	-1.5	2.04144		0.0955	-0.0956
Gnao1	1.18201	1.19851	0.908299	1.24077	0.674195	0.79622	0.877359	0.847473	1.20684	1.08016	1.08767	1.05793				MRPL15		ANK1	-1.5	2.1261		0.075	-0.0694
Gng8	1.09516	0.796164	0.960021	1.09516	0.973422	1.08008	0.883399	0.908235	1.12595	1.08759	0.889544	0.960021				AHNAK		COPS8	-1.48	2.02411		-0.0408	0.0471
Gnal	0.873647	1.00356	0.996625	1.0906	0.996625	1.03895	0.917082	0.929884	0.910747	0.873647	1.2101	1.01757				NMNAT2		GUCY1B3	-1.48	2.27654		0.0324	-0.0991
Gnaz	1.01474	1.05052	1.10275	1.00077	0.960001	0.871219	0.669477	1.1984	1.01474	1.11042	1.13375	0.95337				ATP2B2		CD200	-1.47	2.2636		-0.0263	-0.0508
Gna12	1.00481	1.1149	1.06949	0.970578	1.09955	0.740677	0.899326	0.997865	1.09196	1.1149	0.963874	1.00481				ELAVL2		GABRA2	-1.47	1.33068		0.12	-0.17
																NRXN1		KIFAP3	-1.46	2.15428		0.0655	0.00895
Figure 1E																SYN2		MRPL15	-1.46	3.00568		0.0397	-0.108
ID	Control-1	Control-2	Control-3	Control-4	Control-5	Control-6	Control-7	Control-8	AD-1	AD-2	AD-3	AD-4	AD-5	AD-6		SERPINI1		CX3CL1	-1.46	2.03953		0.0347	-0.0466
GNB5	982.375	1014.88	762.725	764.65	608.675	628.85	738.575	576.75	573.675	562.55	573.075	633.55	493.025	583.2		ITPKB		GRM5	-1.46	1.61618		0.057	0.105
RGS4	2181.87	2079.83	1340.23	857.333	999.667	1622.43	1387.73	809.7	346.533	582.033	773.533	419.7	1004.6	386.067		DIO2		SACS	-1.46	3.84466		-0.0365	-0.23
GAP43	6031.23	9970.7	6103.8	7012.03	6283.1	9108.67	9147.37	4906.53	3122.77	3455.87	2492.63	3174.2	2199.27	4252.73		CACNB2		VAMP1	-1.46	2.24949		0.0161	0.111
CX3CL1	74.25	73.85	223.25	79.45	360.7	136.75	116.85	161.25	134.5	162	48.1	27.2	26.1	86.5		STMN2		DNAJC12	-1.45	2.73049		0.0773	0.0131
GABRA2	580.767	671.533	568.9	639.333	399.033	532.8	642.8	592.833	657.6	382.833	529.767	598.8	406.833	829.033		AAK1		HPCAL4	-1.45	2.17198		0.0386	0.0114
GNG3	1743.2	3437	4793.8	3274.7	4312	4875.8	4173.8	3394	1959.1	2068.9	1790.3	1504.9	2128.6	3132.3		MAP3K9		PGK1	-1.45	2.32514		-0.0766	0.0906
GRM5	2078.4	2832.33	2725.43	3122.5	2382.03	3643.7	4416.47	3353	2457.13	3015.6	1683.77	1668.4	1169.7	2473.73		HECW1		TRIM37	-1.42	2.94692		0.0831	0.0915
HTR2A	655.05	863.45	510.55	298.75	552.25	1191.15	714.65	647.3	304.65	281.75	520.85	212.65	203.1	316.3		ADD3		ATP2B2	-1.41	2		-0.00121	0.132
KALRN	803.317	1269.12	1599.28	828.9	1068.87	1638.88	1075.72	1263.13	876.717	685.867	1025.88	773.333	1301.93	998.867		ST6GALNAC5		PI4KA	-1.41	2.36251		0.0939	-0.285
PLCL2	804.833	793.467	362.067	567	632.733	460.367	573.933	361.633	455.667	278.633	189.733	318.167	309.5	263.967		ITGB4		ATP6V1D	-1.4	3.67778		0.0746	0.00567
YWHAB	20971.9	21804.8	18350.6	17666.4	14624.1	20417.6	19344.3	12412.4	21255.4	11638.9	9093.7	14616.3	10223.6	16277.5		KIFAP3		PDHA1	-1.4	4.07728		0.0542	-0.211
																SNX10		PLCL2	-1.39	1.80688		-0.000507	-0.166
Figure 1H			Figure 1J			Figure 1L										TRIM37		TIMM17A	-1.38	3.21753		-0.0407	0.00906
Wildtype	5xFAD		Wildtype	5xFAD		Wildtype	5xFAD									PCLO		DCAF6	-1.38	1.95468		-0.00332	-0.11
1.06799	0.47773		0.884286	0.4383		0.687505	0.067274									FABP3		STXBP5L	-1.38	1.33161		0.186	-0.0556
1.07804	0.364905		1.02273	0.358059		1.20074	0.096471									PAK3		SERPINI1	-1.36	1.39041		-0.0826	-0.0277
0.944346	0.092753		1.14174	0.202823		1.12181	0.13329									RNFT2		TOMM20	-1.35	2.53462		0.00392	-0.0476
0.909621	0.21478		0.951245	0.083826		0.989942	0.045084									TNS1		FAM234B	-1.34	1.81816		0.0402	-0.163
																TSPAN5		FBXW7	-1.33	1.52578		-0.012	-0.0128
																OSGIN2		ACTR10	-1.33	2.35262		0.192	0.0511
																YWHAB		PTPRN2	-1.3	1.43297		0.0803	-0.0475
																ATP6V1H		RANBP6	-1.3	2.73049		0.187	-0.198
																GRM5		CDK14	-1.3	1.57025		-0.268	-0.158
																CX3CL1		ATP6V1E1	-1.29	2.01323		0.417	-0.17
																HPRT1		MBOAT7	-1.29	1.68403		0.133	-0.114
																ANK1		COX7A2	-1.26	2.95468		-0.287	-0.2
																CAP2		EFR3A	-1.26	1.56225		-0.0682	-0.0869
																ENC1		MPP1	-1.23	1.96257		-0.136	-0.143
																MOAP1		TNS1	1.25	1.70996		-0.0802	-0.0915
																KIF3C		OFD1	1.28	1.98716		-0.167	-0.0385
																RUNDC3A		CFLAR	1.29	2.72584		-0.174	-0.367
																PDHA1		WWOX	1.3	2.07572		0.277	-0.0367
																B4GALNT1		CREBZF	1.31	2.36351		-0.101	0.12
																PCDH7		GAB1	1.33	1.95078		0.158	-0.351
																RANBP6		ERBIN	1.4	2.56703		-0.146	0.00961
																NKTR		RFX4	1.44	1.91364		-0.187	-0.13
																PRRX1		TJP2	1.48	1.84771		0.0845	-0.0835
																TIMM17A		ADD3	1.49	2.7986		0.128	-0.246
																CD200		PRRX1	1.51	1.63078		0.21	-0.234
																ATP6V1E1		ITGB4	1.54	1.7986		-0.169	-0.167
																RPH3A		OSGIN2	1.57	3.7167		-0.0895	0.118
																INPP5F		ITPKB	1.6	2.67162		0.0564	-0.0656
																HIST1H4D		NKTR	1.62	1.61798		0.0817	-0.267
																FBXW7		AHNAK	1.8	1.58004		0.0529	-0.345
																STS		CD44	2.18	2.72584		0.194	-0.164
																CFLAR		WWTR1	2.28	3.97062		0.113	-0.12
																HTR2A		CP	2.38	2.0655		-0.107	-0.0363
																TRIM36		LTF	4.55	2.87943		0.127	-0.282
																PGK1						-0.178	-0.0399
																CRYM						-0.176	-0.146
																VAMP1						0.184	-0.0235
																MPP1						-0.12	-0.144
																DIRAS2						0.159	-0.178
																GRIA3						0.218	-0.161
																AP3B2						-0.0337	0.0842
																SACS						0.103	0.169
																ELAVL4						0.196	-0.187
																LTF						-0.0271	-0.24
																TJP2						0.0464	0.258
																RFX4						0.205	0.18
																ATP6V1D						-0.169	-0.00671
																GAB1						0.102	-0.0316
																CP						-0.174	-0.123
																						-0.00871	-0.082
																						0.184	-0.289
																						0.128	-0.399
																						0.149	-0.315
																						0.0749	-0.188
																						-0.0946	0.0434
																						0.111	-0.147
																						-0.000121	-0.0762
																						0.105	-0.152
																						0.107	-0.00691
																						0.00952	-0.13
																						0.0777	-0.292
																						0.251	0.0143
																						0.11	-0.205
																						-0.00725	-0.0411
																						0.125	-0.0604
																						-0.297	-0.152
																						0.0471	-0.225
																						-0.144	-0.0773
																						0.241	-0.248
																						0.128	-0.354
																						0.275	-0.392
																						0.181	-0.219
																						0.0163	-0.255
																						-0.000872	-0.156
																						0.0807	-0.254
																						-0.0147	-0.27
																						0.0832	-0.226
																						0.162	-0.0922
																						0.182	0.13
																						-0.191	-0.354
																						-0.0327	-0.22
																						0.185	-0.186
																						0.00139	-0.0205
																						0.37	-0.321
																						0.0205	-0.19
																						0.192	-0.294
																						0.0613	-0.369
																						0.244	-0.0352
																						0.235	-0.32
																						0.101	-0.248
																						0.203	-0.351
																						0.047	-0.188
																						0.113	-0.0867
																						0.108	-0.0827
																						0.195	-0.192
																						0.142	-0.118
																						0.262	-0.216
																						-0.0324	-0.313
																						-0.00398	-0.0608
																						0.00231	-0.23
																						-0.0395	-0.244
																						0.241	-0.0978
																						-0.121	0.029
																						0.0363	-0.177
																						0.279	0.0759
																						-0.00291	-0.43
																						0.1	-0.32
																						0.417	-0.34
																						0.11	0.112
																						0.0165	-0.289
																						0.467	-0.0168
																						0.386	-0.165
																						0.101	0.124
																						0.00734	-0.258
																						0.0902	-0.0722
																						0.115	0.0294
																						-0.0437	-0.169
																						0.0207	0.0631
																						0.104	0.049
																						0.0452	-0.156
																						0.0708	0.0501
																						-0.213	-0.209
																						-0.241	0.0204
																						0.194	-0.418
																						0.31	-0.357
																						0.376	-0.246
																						-0.156	-0.143
																						-0.198	-0.205
																						0.163	-0.242
																						0.269	-0.216
																						0.0734	0.00141
																						-0.144	-0.299
																						0.0569	-0.21
																						0.0274	-0.159
																						0.174	-0.191
																						-0.237	-0.246
																						-0.169	-0.35
																						0.0977	-0.248
																						-0.114	-0.161
																						0.13	-0.245
																						0.247	-0.00254
																						-0.0242	0.114
																						0.199	-0.201
																						0.312	-0.305
																						0.0182	-0.304
																						0.0404	-0.17
																						0.375	-0.107
																						-0.171	-0.296
																						0.118	-0.256
																						-0.0269	-0.368
																						-0.132	-0.447
																						0.282	-0.125
																						0.255	-0.21
																						0.286	-0.183
																						0.275	-0.193
																						-0.0589	-0.101
																						0.207	-0.301
																						0.256	-0.0962
																						0.236	-0.365
																						0.108	-0.153
																						-0.109	-0.336
																						0.227	0.016
																						0.432	-0.234
																						0.199	-0.365
																						0.0877	-0.283
																						0.0121	-0.0122
																						-0.401	0.0042
																						-0.218	-0.145
																						-0.158	-0.129
																						0.315	-0.0516
																						0.321	0.204
																						0.182	-0.136
																						-0.0796	-0.482
																						0.146	-0.0423
																						-0.103	-0.0529
																						-0.0215	-0.13
																						-0.0596	-0.0988
																						0.176	-0.113
																						0.229	-0.225
																						0.218	-0.209
																						-0.103	-0.0457
																						-0.0414	-0.32
																						0.0576	-0.149
																						-0.144	-0.127
																						0.292	-0.0534
																						-0.00496	-0.208
																						0.0741	-0.0597
																						0.0475	-0.149
																						-0.13	-0.199
																						0.313	-0.286
																						0.218	-0.00608
																						0.251	-0.353
																						-0.102	-0.183
																						-0.0741	-0.292
																						0.0921	-0.214
																						0.282	-0.358
																						0.216	0.312
																						0.122	-0.223
																						0.124	-0.355
																						-0.0507	-0.204
																						0.022	-0.278
																						0.272	-0.0639
																						0.296	-0.233
																						-0.241	-0.182
																						0.0119	-0.252
																						0.274	-0.317
																						0.0899	-0.275
																						0.34	-0.0308
																						0.203	-0.234
																						0.326	-0.121
																						0.128	-0.203
																						0.433	-0.0376
																						0.266	-0.269
																						-0.209	-0.129
																						0.126	-0.362
																						0.0966	-0.31
																						0.156	-0.212
																						-0.0488	-0.287
																						-0.13	-0.36
																						0.369	-0.324
																						0.149	-0.241
																							-0.129
																							-0.0479
																							-0.0747
																							-0.172
																							-0.127
																							-0.23
																							-0.0133
																							-0.154
																							-0.224
																							-0.253
																							0.00546
																							-0.102
																							-0.0208
																							-0.16
																							-0.214
																							-0.326
																							-0.0642
																							-0.398
																							-0.312
																							-0.148
																							0.0304
																							-0.201
																							-0.171
																							0.204
																							-0.128
																							0.0964
																							0.0575
																							-0.189
																							-0.156
																							-0.32
																							0.0566
																							-0.321
																							-0.315
																							-0.222
																							-0.211
																							-0.118
																							-0.23
																							-0.373
																							-0.0619
																							-0.275
																							-0.275
																							-0.211
																							-0.0668
																							-0.172
																							-0.157
																							-0.268
																							-0.262
																							-0.213
																							-0.137
																							-0.0393
																							-0.157
																							-0.0902
																							-0.145
																							-0.194
																							-0.121
																							-0.0288
																							-0.335
																							-0.14
																							-0.274
																							0.00903
																							-0.128
																							-0.171
																							-0.145
																							0.0241
																							-0.156
																							-0.114
																							-0.31
																							-0.197
																							-0.267
																							-0.129
																							-0.325
																							-0.281
																							-0.222
																							-0.0216
																							-0.00182
																							-0.162
																							-0.315
																							-0.0962
																							-0.0979
																							-0.103
																							-0.308
																							0.292
																							-0.0305
																							-0.0948

## Sheet: Fig 2
Containing Figure 2D-I and Figure 2L-N
Figure 2D			Figure 2F	Gnb5F/F			Gnb5F/F &CamkIIa-Cre
Gnb5F/F	Gnb5F/F&CamKIIα-Cre			Average	SEM	N	Average	SEM	N
0.916475	0.078791		Day1	55.81	1.68	22	59.27	0.66	16
1.11664	0.076636		Day2	37.51	4.38	22	55.7	1.67	16
1.16003	0.07101		Day3	41.27	2.85	22	54.61	2.54	16
0.897614	0.079064		Day4	33.03	4.22	22	55.5	3.01	16
1.01689	0.063117		Day5	32.47	3.49	22	53.9	3.83	16
0.922849	0.062032		Day6	28.93	3.91	22	50.56	3.97	16
Figure 2E			Figure 2F (Day6)			Figure 2G			Figure 2H			Figure 2I
Gnb5F/F	Gnb5F/F&CamkIIa-Cre		Gnb5F/F	Gnb5F/F&CamkIIa-Cre		Gnb5F/F	Gnb5F/F&CamkIIa-Cre		Gnb5F/F	Gnb5F/F&CamkIIa-Cre		Gnb5F/F	Gnb5F/F&CamkIIa-Cre
16488.5	17589.1		14.6	18.24		16.85	35.2		6	6		8.42	14.6133
13408.6	12697.3		37.66	15.76		15.6	14.15		4	3		10.92	40.88
12775.1	21247.2		40.16	60		21.6	0.44		4	0		11.56	40.7333
12793	18933.8		47.6	60		20.7	2.88		5	0		17.44	44.8
13899.3	28933.2		51.56	60		30.3	2.4		5	1		4.6	55.08
14717.3	16277.4		36.92	39.68		23.9	4		6	1		0.76	48.6
8471.82	2134.05		42.38	60		39.7	3.9		7	1		0.6	57.66
13040.6	12183.3		15.74	31.16		32.2	0		7	0		0	60
11989.2	12253.5		21.8	60		18.3	2.6		8	1		2.92	58.44
13157.2	9309.82		22.16	60		26.7	10.35		5	1		7.92	53.78
17330.3	2005.77		60	60		19.2	0		3	0		0	60
12500.4	9290.67		3.8	44.1		14.9	18.85		3	2		0.22	44.18
13308.1	38463.7		60	60		12.3	0		2	0		10.84	60
10960.6	2755.85		32.84	60		15.8	14.0333		4	0		5.76	42.3733
12953.7	4748.98		29.28	60		41.85	0		7	0		1	60
14740.5	16177.7		12.64	60		12.75	23.6		4	2		12.04	23.74
10228.9			18.58			22.3			3			21.04
8259.01			45.68			25.5			8			0.72
11111.9			4.62			24.2			6			1.56
10042.4			33.86			18			4			7.16
19906.6			0.76			39.1			9			0
10527.4			3.9			19.6			6			3.72
Figure 2L			Figure 2M			Figure 2N
Gnb5F/F	Gnb5F/F&CamkIIa-Cre		Gnb5F/F	Gnb5F/F&CamkIIa-Cre		Gnb5F/F	Gnb5F/F&CamkIIa-Cre
19.6	28.3		53.9	36.7		35.1	20.1
11.8	27.1		50.2	68.6		32.6	16.6
14.9	13.8		50.1	94		46.4	24.8
11.9	18.6		88.5	77.2		34.2	27.2
16.8	16.6		75.5	41.1		33.7	48.9
26.9	22		38.5	90.6		36.2	18.4
22.2	16.4		54.8	78.4		53	36.4
19.2	16.2		86.5	74.2		23.6	29.9
23.3	21.1		70.8	91		50.1	27.1
22.1	17.7		57.2	88.7		42.2	33.5
25.5	20.1		60.1	84.2		53.6	14.9
18.5	19.3		64	83.6		42.1	34.9
19.1	30.7		93.9	33.8		50.5	37.2
21.2	29.7		73	74.3		62.5	34.1
22.6	11.4		68.1	82		31.8	42.6
21.8	23.9		41.7	80.4		47.9	57.5
32.8			51.5			33.3
29.5			38.5			31.8
24.6			90.6			49.1

## Sheet: Fig 3
Containing Figure 3D-F and Figure 3H-M
Figure 3D	Wildtype+AAV-GFP			Wildtype+AAV-Gnb5-GFP			5xFAD+AAV-GFP			5xFAD+AAV-Gnb5-GFP
	Average	SEM	N	Average	SEM	N	Average	SEM	N	Average	SEM	N
Day1	51.36	2.09	20	50.49	2.37	23	55.01	2.05	23	53.98	2.11	26
Day2	37.01	3.84	20	41.59	3.84	23	46.54	3.68	23	46.91	2.67	26
Day3	36.52	2.85	20	39.11	4.27	23	51.21	2.86	23	48.83	2.63	26
Day4	34.02	3.38	20	34.36	4.08	23	46.92	3.06	23	41.74	3.75	26
Day5	32.84	3.85	20	33.75	3.42	23	47.51	3.08	23	40.25	3.67	26
Day6	24.31	4.07	20	25.09	2.93	23	46.51	2.71	23	34.01	2.46	26
Figure 3D (Day6)					Figure 3F					Figure 3H
Wildtype+AAV-GFP	Wildtype+AAV-Gnb5-GFP	5xFAD+AAV-GFP	5xFAD+AAV-Gnb5-GFP		Wildtype+AAV-GFP	Wildtype+AAV-Gnb5-GFP	5xFAD+AAV-GFP	5xFAD+AAV-Gnb5-GFP		Wildtype+AAV-GFP	Wildtype+AAV-Gnb5-GFP	5xFAD+AAV-GFP	5xFAD+AAV-Gnb5-GFP
30	14.58	24.12	38.5		4	3	3	2		81.1	76.76	76	72.51
10.9	7.6	60	36.74		3	4	1	6		73.81	87.36	75.67	70.53
30.56	21.56	44.46	42.14		6	4	1	6		79.35	72.4	90.83	56.17
5.92	28.68	60	47.76		7	4	3	3		70.67	83.18	70.35	74.91
10.78	31.9	54.22	25.04		4	5	2	5		83.33	95.45	81.94	74.47
16.02	6.44	47.02	43.14		7	5	2	4		83.06	84.62	65.7	88.66
28.3	25.4	37.36	22.76		5	5	4	5		80.99	93.33	83.76	59.9
17.54	28.06	49.08	36.74		3	5	3	2		80.65	89.16	64.06	80.32
10.36	6.76	22.76	28.76		3	5	3	6		81.4	88.01	77.4	87.69
15.88	30.8	31.92	31.28		4	2	4	8		74.17	87.71	70.86	79.81
60	17.82	30.4	26.5		10	3	2	3		75.556	73.75	90.56	73.61
12.02	30.66	60	16.12		7	8	2	2		81.63	73.78	50.95	63.53
13.74	13.46	60	11.8		8	10	5	4		72.66	92.25	58.04	65.59
43.34	36.56	60	30		5	8	6	8		92.28	75.34	89.36	48.0482
9.14	52.68	60	20.06		6	7	2	5		68.81	79.06	61.22	94.74
4.96	9.48	41.56	36.36		8	9	3	12		88.03	87.41	93.81	70.54
29.28	40.78	57.78	19.42		4	8	5	5		93.51	98.56	58.88	72.11
60	18.78	60	47.52		8	5	5	4		79.64	86.91	98.75	93.46
60	44.8	37.62	22.54		10	6	7	8		56.64	70.62	82.48	42.93
17.36	0.62	44.16	40.52		5	6	7	4		83.55	99.09	74.96	85.28
	35.4	32.66	41.48			4	6	8			56.38	97	65.31
	44.34	34.64	36.56			4	7	9			77.96	108.27	93.66
	29.92	60	20.12			5	5	11			63.0818	45.68	103.51
			42.42					11					63.31
			60					8					56.55
			60					12					99.34
Figure 3E						Figure 3I			Figure 3J			Figure 3K
Target	NE	SE	NW	Wildtype+AAV-GFP		5xFAD+AAV-GFP	5xFAD+AAV-Gnb5-GFP		5xFAD+AAV-GFP	5xFAD+AAV-Gnb5-GFP		5xFAD+AAV-GFP	5xFAD+AAV-Gnb5-GFP
40.3	34.5	7.7	17.4			15.9	30.6		9	20.4		25.6	30.5
28.3	28.9	10.4	18.5			25.6	13.6		18.9	27.7		21.1	49.8
19	26.3	29.5	23.8			21.5	17.5		16.2	39.1		26.8	46.5
49.5	20.9	22.5	7			24.8	14.4		17.1	26		36.3	40.8
40.2	12.7	33.1	13.9			23.6	22.7		9.2	45.6		26.8	29.8
24.4	29.5	23.9	22.2			21.1	25.7		21.1	55.3		31.2	26.4
40.5	11.1	33.3	14.3			28.2	14.3		3	32.1		19.6	37.5
31	29.8	25.4	12.7			23.9	27.2		7	17.3		17.7	35.5
36.1	3.1	60.8	0			23.8	18.8		27.7	43.8		34.8	39.3
22.3	25.1	20.3	30.7			15.1	22.4		20.2	5.3		8.7	34
24.3	17.9	22.4	32.2			22.9	19.8		11.7	7.2		27.7	40.2
20	37.2	20.3	21.8			18.3	18.4		15.2	49.3		3.9	18.3
23.7	25.4	22.6	26.5			27.1	19.3		17	49.3		35.2	31.7
19.6	7.7	47.4	24.4			13.8	16.2		7.1	54.8		4.2	18.2
14.8	21.5	27.3	34.5			18.6	21.1		30.1	55.4		16.5	34.1
16.3	38.7	13.7	31.2			16.6	19.2		25	56.6		23.1	18.3
22.1	29.4	24.6	23.3			19.6	23.3		52.4	35.4		24.1	28.6
22.9	32.4	11.2	32.1			22	33.4		44	17.5		34.1	44.2
21.1	21.5	20	37.5			11.9	22.1		50.7	18.6		24.3	27.8
15.4	21.3	6.4	56.9			16.8	25.5		36.2	72.8		14.2	29.6
						26.9	20.1		2.5	22		26.4	12.7
28.1	18.6	21.5	26.2	Wildtype+AAV-Gnb5-GFP		22.2	19.1		6.8	35.6		17.3	25.1
21	21.7	31	25.7			16.4	19.3		13	41.4		17.9	28.6
21.45	14.5	36	27.35				21.2			37.7			26.2
22.9	13.2	39.7	23.65				22.6			38.1			42.5
20.4	16.8	27.2	35				21.8			61.1			36.8
23.9	12.7	49.5	13.1
27.7	16.5	31.1	23.5			Figure 3L					Figure 3M
33.5	28.7	19.8	15.9			Wildtype+AAV-GFP	Wildtype+AAV-Gnb5-GFP	5xFAD+AAV-GFP	5xFAD+AAV-Gnb5-GFP		Wildtype+AAV-GFP	Wildtype+AAV-Gnb5-GFP	5xFAD+AAV-GFP	5xFAD+AAV-Gnb5-GFP
47.7	9.9	34.4	8.1			26120.6	27490	28467	38483.8		7.1	4.6	10.5	8.5
15.4	31.85	23.5	28.15			22192.9	16714.8	21650.4	46942.6		9.4	6.8	10	10.4
28.1	21	25.1	21.1			24606.5	33068.2	23948.2	45600.5		6.4	9.7	6.5	17.2
20.7	27.7	19.1	31.4			30322.2	32561.9	24104.3	33773.7		11.15	4.2	9.7	24.2
23.5	31.7	20.4	23.2			21746.8	22602.8	28434.6	31749.7		17.9	12	5.2	8.5
19.7	26.2	28.2	25.1			29356	39083.4	28204.7	21644.7		12	9.4	5.9	9.1
26.3	25.6	12.5	35.1			33524.3	43687.7	30329.3	27698.3		10.5	10.4	4.2	18
25.4	35.1	24.3	13.8			24971.8	44056.6	34573.7	23813.2		6.85	8	7.6	12.9
18.6	23.6	24.5	32			30504.5	34559.2	33469.9	26023.5		10.1	5.2	15.2	9.5
23.4	28.7	19.5	28.4			31918.6	38843.5	21146.3	27099.9		13.4	12.6	5.8	5.75
22.6	20.5	22.5	34.3			10906.7	32762.5	16994.6	31800.7		7.55	5.9	9.35	9.45
24.7	15.7	33.1	26			13697.2	19896.4	12197.9	25759		7.13	7.7	5	4.3
24.9	18.9	28.3	27.9			15212.5	15397.9	7072.13	25055.4		6.56	12.16	21.74	13
23.9	16.9	32.9	26.3			15193.4	14140.1	15750.4	14646		13.57	4.69	11.09	3.76
24.9	36.7	16.6	20.9			11657.4	15552.5	13142.8	10224.1		8.94	19.3	5.46	12.31
						12611.6	8888.11	14851.8	9182.13		11.27	1.38	21.36	17.47
14.1	9.3	26.6	47.9	5xFAD+AAV-GFP		10458.8	11566.5	10317.4	7749.68		11.76	6.19	4.07	12.03
2.5	30.7	0.2	66.6			14388.2	16422.3	21019.6	15347.5		7.04	14.5	2.88	4.21
5.9	26.8	11.1	54.8			10909.1	13157	17702.6	10222.7		11.02	4.2	6.5	6.17
24.6	21.65	30.85	22.15			7838.88	10275.7	18573.8	9027.44		6.87	2.74	12.84	14.5
13.6	16.2	27.2	34.6				14695.5	9167.36	12531.3			10.71	7.26	9
22.7	8.3	45.1	10.8				13396	10570.2	7620.65			7.77	5.79	15.43
19.7	14.7	33.4	26.7				12337.5	12359	11180.5			6.8	6.82	26.59
14.6	18.6	36.3	21.7						18313.1					19.56
16.2	10.7	52	21.1						10459.6					1.32
17.1	20.4	36.1	26.4						10843.1					13.4
22.5	17.4	32.5	24.6
27.05	25.95	14.35	20.6
24.3	30.1	15.5	27.5
10.7	8.7	42.9	36.5
18.3	20.4	29.3	31.5
13.1	0	59.7	27.3
14	16.1	35.7	34.3
13.6	21.6	29.4	34.9
20.7	28.5	22.9	26.9
15.3	21.1	28.5	35.1
10.2	15.6	34.5	38.7
14.8	51.8	9.8	22.5
19.3	25	32.5	23.2
49.7	3.05	28.8	39.4	5xFAD+AAV-Gnb5-GFP
28.7	22.9	27.3	18.5
32.5	16.7	48.3	2.5
23.8	14.15	37	23.65
15.3	8.6	48.9	34
25.2	0	65.3	0
16.2	13.2	38.75	30.95
20.7	51.5	9.3	17.9
17.6	5.5	39.3	37
22.9	22.1	28.3	25.7
41.9	6.9	32.5	15.1
23.3	29.6	17.9	34.15
22.3	5.3	27.5	39.3
15.8	12	50.2	21.1
27.4	0	62.3	10.3
13.5	17.6	23.9	45
28.1	22.1	42.7	7.1
41.5	7.4	33.7	11.7
21.1	55.2	16.6	7.1
21.8	9.4	28.7	40.1
24.7	22.9	25.9	26.5
41.5	33.7	5.9	16.9
19.5	19.9	37.5	23.1
15.1	16.2	35.3	32.2
29.7	17.6	35.7	15.8
22.3	53.9	14.8	7.7

## Sheet: Fig 4
Containing Figure 4B/C/F/G
Figure 4B
Wildtype+AAV-GFP	Wildtype+AAV-Gnb5-GFP	5xFAD+AAV-GFP	5xFAD+AAV-Gnb5-GFP
1	2	121.4	77.2991
3	1	111.333	64.2136
2	2	107.255	50.1061
4	0	122.857	24.6346
Figure 4C
Wildtype+AAV-GFP	Wildtype+AAV-Gnb5-GFP	5xFAD+AAV-GFP	5xFAD+AAV-Gnb5-GFP
0.433999	0.511712	10.5043	6.83652
0.381393	0.204446	9.78609	6.60248
0.308462	0.272594	9.49521	8.53375
0.296506	0.138688	10.4162	8.59344
Figure 4F
WT&Gnb5F/F&CamKIIa-CreERT+Vehicle	5xFAD&Gnb5F/F&CamKIIa-CreERT+Vehicle	5xFAD&Gnb5F/F&CamKIIa-CreERT+Tamoxifen
0.458445	5.43487	10.0439
0.544149	6.4521	8.34169
0.646985	6.30379	8.42726
0.670294	5.69621	8.53944
Figure 4G
WT&Gnb5F/F&CamKIIa-CreERT+Vehicle	5xFAD&Gnb5F/F&CamKIIa-CreERT+Vehicle	5xFAD&Gnb5F/F&CamKIIa-CreERT+Tamoxifen
1	22	32.5
0.5	15.5	34.8
1.2	19	35.8
1.6	19	42.5

## Sheet: Fig 5
Containing Figure 5B/D/F
Figure 5B
	Wildtype+AAV-GFP				5xFAD+AAV-GFP				5xFAD+AAV-Gnb5-GFP
Gnb5	0.826104	0.863453	1.00536	1.30509	0.164978	0.247273	0.245156	0.147784	5.10287	2.83485	4.74673	3.15991
APP	0.330151	0.507508	1.13136	2.03098	4.11026	5.97307	3.94464	3.91117	4.48713	3.79702	4.44932	4.76117
Nicastrin	1.19708	0.089606	1.7551	0.958217	3.04396	6.25246	2.61219	4.47522	4.78788	2.91016	4.9945	7.78473
BACE1	0.567589	1.5185	0.955776	0.958129	4.64218	4.47555	4.59974	4.20218	1.02433	0.971558	1.10112	0.923318
β-CTF	0.419204	0.939336	0.937899	1.70356	20.994	20.2742	19.0737	9.07436	4.96945	8.14984	5.02357	9.43217
Figure 5D
	WT&Gnb5F/F&CamKIIa-CreERT+Vehicle				5xFAD&Gnb5F/F&CamKIIa-CreERT+Vehicle				5xFAD&Gnb5F/F&CamKIIa-CreERT+Tamoxifen
Gnb5	1.11428	0.921465	1.03942	0.924834	0.632767	0.624611	0.588508	0.696204	0.368943	0.305448	0.261108	0.313451
BACE1	0.56618	0.927249	1.08724	1.41933	1.66454	2.49681	1.97466	1.5177	3.1394	3.15962	2.9014	3.13996
β-CTF	1.01467	0.997082	1.01235	0.97589	3.40821	3.73199	2.64907	2.66991	9.71444	8.98864	8.28375	19.1716
Nicastrin	0.968492	0.980832	1.01016	1.04052	2.16216	2.74753	2.57233	2.52783	2.87417	2.60656	2.98081	2.6661
APP	0.977127	1.05948	1.0097	0.953695	1.95126	2.19079	2.3892	2.05172	2.25894	2.56195	2.49182	2.18415
Figure 5F
	Gnb5F/F						Gnb5F/F&CamKIIa-Cre
Gnb5	1	1.1	1.02	0.97	0.98	0.99	0.01	0.03	0.05	0.07	0.06	0.1
APP	1.02839	1.03284	1.12542	0.711643	1.0168	1.0849	1.20915	1.20921	0.9736	1.09207	0.923209	1.08816
Nicastrin	1.09011	1.24227	1.11281	0.808828	0.848694	0.897294	0.961174	1.0709	0.855955	2.1895	0.996947	1.01775
BACE1	0.827627	0.867252	1.11691	1.01701	1.14236	1.02884	2.54969	2.83849	3.93107	4.063	2.76023	2.85926
β-CTF	0.140337	0.467491	1.95036	1.91915	0.777488	0.745181	8.3124	10.2395	8.82824	3.30807	3.24547	3.23184

## Sheet: Fig 7
Containing Figure 7C/D/F
Figure 7C
WT & AAV-GFP	AD & AAV-GFP	AD & AAV-Gnb5-GFP	AD & AAV-Gnb5(28-102aa)-GFP	AD & AAV-Gnb5(28-102aa&p81L)-GFP
0	10.362	5.61049	5.1905	7.72766
0	7.71566	4.68418	4.98091	11.7492
0	11.2517	4.19119	4.23671	8.07054
0	10.5499	5.42461	5.91971	9.15827
Figure 7D
WT & AAV-GFP	AD & AAV-GFP	AD & AAV-Gnb5-GFP	AD & AAV-Gnb5(28-102aa)-GFP	AD & AAV-Gnb5(28-102aa&p81L)-GFP
0	77.6667	19.3333	26.6667	46
0	54.6667	26	27.6667	47
0	49.75	24.6667	21.3333	56
0	43.5	42	41.6667	51.6667
Figure 7F
	AD&AAV-GFP			AD&AAV-Gnb5-GFP			AD&AAV-Gnb5(28-102aa)-GFP			AD&AAV-Gnb5(28-102aa&p81L)-GFP
APP	1.10468	0.980115	0.915202	1.0089	1.0608	1.17136	1.09331	1.1563	1.15776	0.955824	1.29327	1.11188
Nicastrin	1.22776	0.891209	0.881033	0.963106	0.959183	1.12168	1.11254	1.10871	1.08334	1.20398	1.35779	1.14513
BACE1	1.13352	0.853445	1.01303	0.330289	0.218174	0.271337	0.267094	0.26113	0.352584	0.939266	1.23421	0.895943
β-CTF	0.879254	1.27863	0.842114	0.275743	0.363507	0.357052	0.293268	0.33612	0.25909	0.974932	0.679706	1.056

## Sheet: Fig S1
Containing Figure S1A-F and Figure S1H/J/L
Figure S1A			Figure S1B			Figure S1C			Figure S1D			Figure S1E			Figure S1F			Figure S1H			Figure S1J			Figure S1L
Age	GNB5 expression		Braak stage	GNB5 expression		Frontal_atrophy	GNB5 expression		Control	AD		Control	AD		Control	AD		Wildtype	5xFAD		Wildtype	5xFAD		0h	6h	12h	24h
64	0.0624		0	-0.17325		0	-0.29145		5.39334	3.83396		6.0707	5.2867		7.83039	6.77392		1.0887	0.721407		0.965127	0.308964		0.8819	0.8133	0.6641	0.4407
95	0.0263		0	-0.06334		0	-0.1887		3.85523	3.60171		5.9474	5.4104		6.68569	6.37501		1.03406	0.763516		0.829276	0.307999		1.1181	0.6286	0.602	0.4112
66	-0.154		0	-0.07199		0	-0.05904		4.28307	3.4793		6.1203	6.1624		7.25057	6.95314		0.940988	0.611544		1.31885	0.031985		0.9123	0.8231	0.6322	0.3621
53	0.07		0	-0.29145		0	-0.18919		4.04079	5.13519		5.7049	5.4091		7.93166	6.80622		1.01573	0.758413		0.886749	0.349114		0.9356	0.7533	0.6825	0.3506
58	0.0715		0	-0.12197		0	0.00524		3.33565	3.43201		6.3101	6.6045		7.06781	5.75048
58	0.0446		0	0.077005		0	0.15827		3.8374	3.56941		6.2021	5.5432		8.91226	5.88456
67	-0.145		0	0.11868		0	-0.2636		3.6659	3.10507		6.5242	5.4021		8.00005	5.30983
60	-0.118		0	0.1024		0	-0.07118		3.77686	3.37987		6.1626	5.6768		7.18793	7.47086
58	-0.0465		0	-0.19393		0	-0.10468		4.12144	2.89888		6.0171	6.0984		7.63581	7.69172
58	0.101		0	-0.1887		0	-0.18687		4.11888	3.50369		6.0909	6.5902		8.75746	7.13917
52	0.0256		0	-0.05904		0	-0.03355		3.19042	5.02487		6.7506	5.1827		7.01828	5.19526
66	-0.0247		0	-0.06386		0	0.084485		4.90071	4.24537		5.9187	6.2685		8.12899	7.61817
58	0.0224		0	-0.4256		0	-0.02073		4.77597	4.29227		6.342	5.5529		7.28658	7.19803
68	0.0608		0	-0.22731		0	0.12845		4.91165	3.63366		6.7834	5.3807		7.15664	6.97157
60	0.0177		0	-0.21196		0	-0.11747		4.47365	2.79452		6.9356	5.6798		7.26262	6.1093
73	-0.244		0	-0.18919		0	0.21048		3.94754	4.48452		5.4367	5.2409		7.77955	6.00099
74	0.00193		0	-0.19972		0	-0.1686		4.67661	3.39474		5.9551	6.3261		7.16237	6.90976
72	0.0573		0	-0.12932		0	-0.08949		4.93802	3.22127		5.4277	5.7331		7.51893	7.33467
73	-0.0805		0	0.00524		0	-0.1241		4.62511	3.10163		6.5801	5.5673		6.76276	6.41014
53	-0.00643		0	0.17547		0	-0.15082		4.28659	2.98063		5.7809	6.6229		8.0944	5.10979
51	0.0517		0	0.14525		0	0.056413		4.93639	3.8511		6.6205	6.3184		7.65663	8.30809
69	0.0399		0	-0.08606		0	0.081729		4.68926	2.84218		5.2712	5.9228		7.42335	7.40007
22	0.158		0	-0.23213		0	0.052866		3.02114	4.70262		5.4945	6.1962		7.41739	8.53477
72	0.152		0	-0.24173		0	-0.12632		4.57356	5.13985		5.7713	5.6214		6.3178	7.71052
53	-0.00706		0	-0.27131		0	-0.04044		3.74319	4.3242		5.6578	5.5914		7.18007	7.21571
60	-0.0315		0	-0.20131		0	0.11309		4.147	3.80394		5.5263	6.0133		7.74917	7.02513
52	0.0882		0	-0.24931		0	-0.1305		4.17345	3.3141		5.3527	5.2037		8.08417	7.22217
73	-0.228		0	-0.03897		0	0.016481		4.07287	4.03835		5.3383	6.134		5.67678	7.28717
74	0.0921		0	-0.22116		0	-0.10736		3.9464	3.81417		5.1804	6.0884		7.21431	7.10396
70	0.0217		0	0.083006		0	0.12687		3.33313	3.04386		6.6194	5.9674		6.78472	6.97302
55	-0.12		0	0.14656		0	-0.17605		3.42943	3.9052		5.713	5.261		7.41727	6.86961
56	0.17		0	0.15827		0	-0.06156		3.10562	3.31527		5.7887	5.8567		7.84257	7.03282
65	0.0965		0	0.19332		0	0.18441		3.60252	3.9895		5.9117	6.2685		6.38953	5.75546
55	0.0554		0	0.16737		0	-0.12021		4.93693	2.94198		5.7506	5.1679		8.24366	6.95836
61	0.0968		0	-0.0943		0	0.15926		4.49904	4.63231		5.1655	5.9526		8.269	6.64234
55	-0.121		0	-0.33129		0	0.21846		2.89554	2.22323		6.3171	5.9989		7.31128	5.69934
51	0.163		0	-0.10206		0	0.060169		4.37081	3.82545		5.8456	5.8416		7.25425	6.41344
62	0.0989		0	-0.03756		0	0.10283		4.87827	2.79661		5.4559	5.8832		7.61679	6.9843
54	0.166		0	-0.12652		0	-0.02705		3.73649	3.86569		6.5219	4.9357		6.95513	6.15673
50	0.000409		0	-0.07561		0	0.20483					6.4493	5.8506			6.91828
66	-0.086		0	-0.09506		0	-0.22222					5.85	5.6799			8.02984
75	0.107		0	-0.21578		0	-0.17383					6.1393	5.9894			7.78125
53	0.1		0	0.048567		0	-0.00871					4.9117	5.6956			8.05099
61	0.133		0	0.17737		0	0.18392					6.1587	6.2834			5.09395
77	0.0755		0	0.037549		0	0.12826					5.4367	5.6378			6.83881
53	0.111		0	-0.2636		0	0.14861					6.2843	5.905			7.66288
65	-0.0823		0	-0.16794		0	-0.22238					6.4768	4.9342			5.7977
56	-0.0299		0	-0.07118		0	-0.30441					6.071	5.9658			7.15595
106	-0.142		0	-0.10468		0	0.11128					5.8652	4.8433			6.41487
50	0.14		0	-0.18687		0	-0.16054					6.2758	5.8036			6.57956
60	0.111		0	0.040803		0	0.10497					5.4725	5.6798			7.83166
57	-0.108		0	-0.03355		0	0.10689					5.7671	5.28			5.47199
57	0.00968		0	0.084485		0	-0.13868					6.3975	5.8698
56	-0.00807		0	-0.06834		0	0.10982					5.8509	5.6758
58	0.0103		0	0.0355		0	-0.00725					6.2311	6.0252
70	-0.0609		0	-0.02547		0	0.12488					6.3492	5.8189
80	-0.106		0	-0.02073		0	0.047081					6.1085	5.5288
66	0.105		0	-0.13091		0	0.2408					5.9641	6.306
63	0.0893		0	-0.19827		0	0.12774					6.2277	5.3635
58	0.0955		0	0.12845		0	0.1124					5.7728	5.5526
74	0.075		0	-0.14145		0	0.2598					6.124	4.874
71	-0.0408		0	-0.21624		0	-0.15874					5.5188	5.7079
55	0.0324		0	-0.3517		0	0.016261					6.0402	5.3711
71	-0.0263		0	-0.19388		0	-0.00087					6.5104	3.9933
60	0.12		0	-0.11747		0	-0.06788					6.3604	5.7699
61	0.0655		0	0.21048		0	0.18231					5.5347	5.8906
57	0.0397		0	0.018915		0	0.18462					5.7412	5.6757
55	0.0347		0	-0.2971		0	0.019152					6.1357	5.7285
58	0.057		0	-0.1686		0	0.37006					6.4516	5.7128
57	-0.0365		0	-0.08949		0	0.020546					6.0355	6.1115
66	0.0161		0	-0.1241		0	0.19241					5.9476	6.8191
55	0.0773		0	-0.15082		0	0.061346					5.6818	6.2379
69	0.0386		0	-0.16776		0	0.24442					5.9894	5.7566
55	-0.0766		0	-0.15479		0	0.097596					6.058	5.114
61	0.0831		0	0.056413		0	-0.15732					6.7914	4.6596
65	-0.00121		0	-0.22132		0	0.27797					5.3698	5.7431
60	0.0939		0	-0.13877		0	-0.03949					5.7153	5.8036
72	0.0746		0	-0.06279		0	-0.00291					6.0264	6.2619
76	0.0542		0	0.081729		0	0.41715					5.6108	5.8064
68	-0.000507		0	-0.11819		0	0.11009					5.5566	6.1085
69	-0.0407		0	-0.24478		0	0.46712					5.6208	5.2283
64	-0.00332		0	0.037311		0	0.007341					5.7981	5.9183
56	0.186		0	-0.34808		0	0.090219					6.3966	5.3417
65	-0.0826		0	0.052866		0	-0.32821					5.1627	6.0063
78	0.00392		0	-0.12632		0	-0.04375					5.8788	5.6155
62	0.0402		0	-0.04044		0	-0.04367					6.2211	5.6522
63	-0.012		0	0.000227		0	0.020709					6.1314	4.9293
77	0.192		0	0.11309		0	0.10429					6.3093	5.1517
55	0.0803		0	-0.15097		0	-0.28494					6.6178	5.8705
65	0.187		0	-0.1305		0	-0.23295					6.3915	5.7355
72	-0.268		0	0.087303		0	0.19397					4.898	5.6449
25	0.417		0	-0.1262		0	0.10484					4.6373	5.8869
71	0.133		0	-0.25972		0	-0.15468					6.3823	6.1669
59	-0.287		0	0.016481		0	0.14036					6.8237	5.2871
55	-0.0682		0	-0.10736		0	0.14814					6.1524	4.0739
65	-0.136		0	0.09411		0	-0.0433					5.3585	5.5604
52	-0.0802		0	-0.28311		0	-0.01271					5.6157	6.0745
61	-0.167		0	0.12687		0	-0.1906					6.3584	5.5083
60	-0.174		0	-0.11343		0	-0.23744					6.0632	5.6818
46	0.277		0	-0.04605		0	0.046361					6.3095	5.9666
55	-0.101		0	-0.17605		0	-0.2059					5.7663	6.1337
64	0.158		0	-0.12191		0	-0.03281					6.017	5.4533
95	-0.146		0	-0.06156		0	0.074898					5.6881	5.8456
66	-0.187		0	0.18441		0	-0.0946					5.1977	6.5987
53	0.0845		0	-0.17808		0	-0.03264					6.6884
58	0.128		0	-0.15857		0	-0.00012					5.7674
58	0.21		0	-0.12021		0	-0.22368					5.6356
67	-0.169		0	-0.26248		0	-0.42349					5.799
60	-0.0895		0	-0.20937		0	-0.19067					5.2441
58	0.0564		0	-0.21573		0	0.009516					5.8824
58	0.0817		0	0.15926		0	0.077735					6.0374
52	0.0529		0	-0.3166		0	-0.22809					6.3157
66	0.194		0	0.21846		0	-0.29666					5.8729
58	0.113		0	-0.09134		0	0.27459					5.8602
68	-0.107		0	0.060169		0	0.18129					5.8269
60	0.127		0	-0.32965		0	0.080717					5.7903
73	-0.178		0	-0.21141		0	0.002534					6.3502
74	-0.176		0	0.10283		0	-0.01466					6.5253
72	0.184		0	-0.02705		0	0.083231					4.9694
73	-0.12		0	0.10344		0	0.1623					6.4352
53	0.159		0	0.20483		0	-0.25245					6.1319
51	0.218		0	-0.17991		0	-0.19146					5.666
69	-0.0337		0	-0.14962		0	-0.0327					5.9492
22	0.103		0	-0.22222		0	0.051431					6.0771
72	0.196		0	0.026506		0	0.001387					5.5789
53	-0.0271		0	-0.17383		0	-0.0617					6.0757
60	0.0464		0	-0.00871		0	-0.1622					5.9929
52	0.205		0	0.18392		0	0.23486					5.8251
73	-0.169		0	0.12826		0	-0.05933
74	0.102		0	0.14861		0	0.2028
70	-0.174		0	-0.22238		0	0.046983
55	-0.00871		0	-0.30441		0	0.11281
56	0.184		0	-0.21718		0	0.10846
65	0.128		0	0.11128		0	0.14231
55	0.149		0	-0.30902		0	-0.03244
61	0.0749		0	-0.16054		0	-0.00398
55	-0.0946		0	0.10497		0	0.002312
51	0.111		0	0.10689		0	0.12988
62	-0.000121		0	-0.13868		0	0.24055
54	0.105		0	0.25143		0	0.036307
50	0.107		0	0.10982		0	0.017225
66	0.00952		0	-0.26158		0	-0.12902
75	0.0777		0	-0.00725		0	-0.05483
53	0.251		0	0.12488		0	-0.13807
61	0.11		0	0.047081		0	0.27894
77	-0.00725		0	0.2408		0	-0.01312
53	0.125		0	0.12774		0	0.016473
65	-0.297		0	0.1124		0	-0.02781
56	0.0471		0	-0.384		0	-0.19168
106	-0.144		0	0.2598		0	0.1149
50	0.241		0	-0.15874		0	0.045178
60	0.128		0	-0.14456		0	0.13501
57	0.275		0	-0.16606		0	-0.17814
57	0.181		0	0.016261		0	0.12239
56	0.0163		0	-0.00087		0	0.19595
58	-0.000872		0	-0.06788		0	-0.2838
70	0.0807		0	0.18231		0	0.10217
80	-0.0147		0	0.18462		0	0.1145
66	0.0832		0	0.019152		0	-0.05962
63	0.162		0	0.37006		0	0.10127
58	0.182		0	0.020546		0	-0.24104
74	-0.191		0	0.19241		0	-0.12063
71	-0.0327		0	0.061346		0	0.10029
55	0.185		0	0.24442		0	-0.12824
71	0.00139		0	-0.15448		0	0.38624
60	0.37		0	0.097596		0	0.10087
61	0.0205		0	-0.15732		0	-0.1878
57	0.192		0	0.262		0	0.014345
55	0.0613		0	0.27797		0	-0.26185
58	0.244		0	-0.03949		0	-0.06038
57	0.235		0	-0.18153		0	-0.26292
66	0.101		0	-0.02689		0	0.10502
55	0.203		0	-0.00291		0	0.03655
69	0.047		0	-0.10341		0	-0.03374
55	0.113		0	0.41715		0	-0.23585
61	0.108		0	0.11009		0	-0.14362
65	0.195		0	-0.26118		0	-0.17091
60	0.142		0	0.46712		0	-0.10654
72	0.262		0	0.007341		0	-0.25857
76	-0.0324		0	0.090219		0	-0.06432
68	-0.00398		0	-0.32821		0	-0.01217
69	0.00231		0	-0.20662		0	-0.09473
64	-0.0395		0	-0.08348		0	-0.23268
56	0.241		0	-0.04375		0	-0.13644
65	-0.121		0	-0.04367		0	-0.17525
78	0.0363		0	0.020709		0	-0.25456
62	0.279		0	0.10429		0	-0.09219
63	-0.00291		0	-0.03068		0	-0.19012
77	0.1		0	-0.20709		0	-0.29407
55	0.417		0	-0.01794		0	-0.26098
65	0.11		0	0.16271		0	0.050129
72	0.0165		0	-0.23578		0	-0.14266
25	0.467		0	-0.25993		0	0.001408
71	0.386		1	-0.26276		0	-0.12619
59	0.101		1	-0.28494		0	-0.15879
55	0.00734		1	-0.31582		0	-0.10749
65	0.0902		1	-0.20428		0	-0.15866
52	0.115		1	-0.23295		0	-0.30501
61	-0.0437		1	0.042264		0	0.004202
60	0.0207		1	-0.35807		0	-0.11158
46	0.104		1	-0.3102		0	-0.05294
55	0.0452		1	-0.21864		0	-0.27489
64	0.0708		1	0.19397		0	-0.10758
95	-0.213		1	0.10484		0	-0.1296
66	-0.241		1	-0.15468		0	-0.2052
53	0.194		1	-0.26558		0	-0.04111
58	0.31		1	-0.15161		0	-0.30753
58	0.376		1	-0.27172		0	-0.0013
67	-0.156		1	0.14036		0	-0.03656
60	-0.198		1	-0.27274		0	-0.22023
58	0.163		1	-0.02159		0	-0.11757
58	0.269		1	-0.16629		0	-0.21636
52	0.0734		1	-0.20186		0	0.12554
66	-0.144		1	-0.30319		0	-0.09777
58	0.0569		1	-0.24648		0	-0.15745
68	0.0274		1	0.14814		0	-0.3403
60	0.174		1	-0.0433		0	-0.02962
73	-0.237		1	-0.01271		0	-0.21749
74	-0.169		1	-0.1906		0	-0.07218
72	0.0977		1	-0.23744		0	-0.16923
73	-0.114		1	-0.27542		0	0.063139
53	0.13		1	-0.06663		0	-0.34084
51	0.247		1	0.046361		0	-0.18538
69	-0.0242		1	-0.2059		0	-0.25202
22	0.199		1	-0.03281		0	-0.25625
72	0.312		1	0.003574		0	-0.09618
53	0.0182		1	0.074898		0	-0.17649
60	0.0404		1	-0.0946		0	-0.08906
52	0.375		1	-0.03264		0	0.2045
73	-0.171		1	-0.00012		0	-0.20797
74	0.118		1	-0.22368		0	-0.14203
70	-0.0269		1	-0.42349		0	0.13015
55	-0.132		1	-0.19067		0	-0.02046
56	0.282		1	0.009516		0	-0.32073
65	0.255		1	0.077735		0	-0.18753
55	0.286		1	-0.22809		0	-0.06413
61	0.275		1	-0.11579		0	-0.2724
55	-0.0589		1	-0.29666		0	-0.27846
51	0.207		1	0.27459		0	-0.29304
62	0.256		1	0.18129		0	-0.15134
54	0.236		1	-0.30519		0	0.22927
50	0.108		1	-0.14736		1	-0.17325
66	-0.109		1	0.080717		1	-0.06334
75	0.227		1	0.002534		1	-0.07199
53	0.432		1	-0.01466		1	-0.12197
61	0.199		1	0.083231		1	0.077005
77	0.0877		1	0.1623		1	0.1024
53	0.0121		1	-0.25245		1	-0.19393
65	-0.401		1	-0.19146		1	-0.06386
56	-0.218		1	-0.0327		1	-0.4256
106	-0.158		1	0.051431		1	-0.22731
50	0.315		1	0.001387		1	-0.21196
60	0.321		1	-0.0617		1	-0.19972
57	0.182		1	-0.21173		1	-0.12932
57	-0.0796		1	-0.1622		1	0.17547
56	0.146		1	0.23486		1	0.14525
58	-0.103		1	-0.05933		1	-0.08606
70	-0.0215		1	0.2028		1	-0.23213
80	-0.0596		1	0.046983		1	-0.20131
66	0.176		1	0.11281		1	-0.24931
63	0.229		1	0.10846		1	-0.03897
58	0.218		1	0.19471		1	-0.22116
74	-0.103		1	0.14231		1	0.083006
71	-0.0414		1	-0.03244		1	-0.10206
55	0.0576		1	-0.00398		1	-0.07561
71	-0.144		1	0.002312		1	0.048567
60	0.292		1	0.12988		1	0.17737
61	-0.00496		1	0.24055		1	0.037549
57	0.0741		1	-0.16813		1	-0.16794
55	0.0475		1	0.036307		1	0.040803
58	-0.13		1	0.017225		1	0.0355
57	0.313		1	-0.12902		1	-0.13091
66	0.218		1	-0.05483		1	-0.14145
55	0.251		1	-0.13807		1	-0.19388
69	-0.102		1	-0.07242		1	-0.22132
55	-0.0741		1	0.27894		1	-0.13877
61	0.0921		1	-0.01312		1	-0.06279
65	0.282		1	0.016473		1	-0.11819
60	0.216		1	-0.2568		1	-0.24478
72	0.122		1	-0.24969		1	-0.15097
76	0.124		1	-0.02781		1	0.087303
68	-0.0507		1	-0.19168		1	-0.1262
69	0.022		1	-0.26163		1	0.09411
64	0.272		1	-0.11617		1	-0.32965
56	0.296		1	0.1149		1	-0.17991
65	-0.241		1	-0.10492		1	-0.21718
78	0.0119		1	0.045178		1	-0.384
62	0.274		1	0.13501		1	-0.14456
63	0.0899		1	-0.26583		1	-0.16606
77	0.34		1	-0.08846		1	-0.15448
55	0.203		1	-0.07889		1	-0.02689
65	0.326		2	-0.32535		1	-0.26118
72	0.128		2	-0.18227		1	-0.01794
25	0.433		2	-0.06431		1	0.16271
71	0.266		2	-0.21525		1	-0.26276
59	-0.209		2	-0.14169		1	-0.20428
55	0.126		2	-0.16143		1	-0.35807
65	0.0966		2	-0.17814		1	-0.3102
52	0.156		2	-0.22441		1	-0.27274
61	-0.0488		2	0.12239		1	-0.20186
60	-0.13		2	-0.02812		1	-0.24648
46	0.369		2	-0.25146		1	-0.27542
55	0.149		2	-0.28861		1	-0.06663
88	-0.00234		2	-0.20277		1	0.003574
90	-0.132		2	-0.293		1	-0.11579
90	-0.129		2	0.19595		1	-0.21173
77	-0.0818		2	-0.20925		1	0.19471
100	-0.173		2	-0.2838		1	-0.16813
89	-0.171		2	0.10217		1	-0.07242
61	0.0179		2	-0.20518		1	-0.2568
93	-0.0156		2	-0.28807		1	-0.11617
79	0.0411		2	-0.28872		1	-0.26583
87	-0.0323		2	0.1145		1	-0.07889
77	-0.0493		2	-0.05962		1	-0.32535
77	0.0053		2	0.10127		1	-0.14169
76	0.00453		2	-0.24383		1	-0.02812
66	-0.109		2	-0.24104		1	-0.20277
55	0.0516		2	-0.12063		1	-0.293
77	-0.0289		2	0.10029		1	-0.28807
61	-0.0529		2	-0.12824		1	-0.28872
85	-0.0465		2	0.38624		1	-0.24383
89	-0.071		2	0.10087		1	-0.07653
85	-0.0978		2	-0.1878		1	-0.16124
87	0.117		2	-0.07653		1	-0.36035
90	-0.136		3	0.014345		1	-0.11175
92	-0.115		3	-0.26185		1	-0.1834
91	-0.165		3	-0.06038		1	-0.27731
70	-0.113		3	-0.16124		1	-0.12094
83	-0.137		3	-0.26292		1	-0.24841
75	0.0301		3	-0.02997		1	-0.16343
82	-0.152		3	-0.36035		1	-0.36844
87	-0.0677		3	-0.11175		1	-0.26493
92	-0.0565		3	0.10502		1	-0.25111
74	-0.081		3	0.03655		1	-0.15177
83	-0.0776		3	-0.1834		1	-0.00691
68	-0.0452		3	-0.34237		1	-0.19737
87	-0.0918		3	-0.28078		1	-0.13885
93	-0.224		3	-0.03374		1	-0.24807
77	0.0361		3	-0.31511		1	-0.23542
69	-0.265		3	-0.27731		1	-0.12808
78	0.0531		3	-0.12094		1	-0.16875
79	-0.299		3	-0.23585		1	-0.42993
85	0.152		3	-0.14362		1	-0.15583
67	0.121		3	-0.24841		1	-0.11505
89	-0.00216		3	-0.16343		1	-0.20854
87	-0.0903		3	-0.17091		1	-0.13414
88	-0.269		3	-0.10654		1	-0.22054
74	0.0487		3	-0.36844		1	-0.2098
73	-0.226		3	-0.25857		1	-0.08778
83	-0.0492		3	-0.06432		1	-0.15291
62	0.132		3	-0.01217		1	-0.4595
83	-0.182		3	-0.26493		1	-0.26578
75	0.101		3	-0.09473		1	-0.18951
95	-0.218		3	-0.23268		1	-0.53506
83	-0.0368		3	-0.13644		1	-0.11844
84	-0.246		3	-0.04227		1	-0.08004
92	-0.13		4	0.043354		1	-0.15224
81	-0.0763		4	-0.18016		1	-0.20014
79	0.163		4	-0.25111		1	-0.41288
73	0.0499		4	-0.22623		1	-0.2758
85	0.102		4	-0.15177		1	-0.15619
98	-0.155		4	-0.00691		1	-0.27045
86	-0.0956		4	-0.19737		1	-0.22587
71	-0.0694		4	-0.17525		1	-0.03074
86	0.0471		4	-0.13885		1	-0.11108
80	-0.0991		4	-0.22505		1	-0.35116
77	-0.0508		4	-0.24807		1	-0.14435
88	-0.17		4	-0.25456		1	-0.06077
64	0.00895		4	-0.09219		1	0.029019
82	-0.108		4	-0.3347		1	-0.20596
80	-0.0466		4	-0.19012		1	-0.32024
66	0.105		4	-0.29407		1	-0.15265
89	-0.23		4	-0.36929		1	-0.30556
85	0.111		4	-0.01747		1	-0.21253
88	0.0131		4	-0.23542		1	0.049003
87	0.0114		4	-0.12808		1	-0.05092
73	0.0906		4	-0.26098		1	-0.30126
87	0.0915		4	-0.31014		1	-0.30768
71	0.132		4	-0.16875		1	-0.19363
77	-0.285		4	-0.30281		1	-0.2025
72	0.00567		4	-0.42993		1	-0.32395
77	-0.211		4	0.11156		1	-0.41759
91	-0.166		4	-0.1417		1	-0.3568
94	0.00906		4	-0.27954		1	-0.2099
80	-0.11		4	-0.15636		1	-0.24204
86	-0.0556		4	-0.16537		1	-0.29628
67	-0.0277		4	-0.26911		1	-0.09649
73	-0.0476		4	-0.15583		1	-0.15368
86	-0.163		4	0.050129		1	-0.30613
85	-0.0128		4	-0.30641		1	-0.14112
86	0.0511		4	-0.11505		1	-0.26576
61	-0.0475		4	-0.20814		1	-0.28585
78	-0.198		4	-0.20854		1	-0.28303
83	-0.158		4	-0.13414		1	0.015956
87	-0.17		4	-0.22054		1	-0.19128
80	-0.114		4	-0.14266		1	-0.33011
73	-0.2		4	-0.23085		1	-0.17257
72	-0.0869		4	-0.21597		1	-0.35685
86	-0.143		4	0.001408		1	-0.2339
73	-0.0915		4	-0.12619		1	-0.2749
83	-0.0385		4	-0.15879		1	0.069342
82	-0.367		4	-0.10749		1	-0.20994
75	-0.0367		4	-0.2098		1	-0.05788
87	0.12		4	-0.35103		1	-0.25338
87	-0.351		4	-0.08778		1	-0.29237
75	0.00961		4	-0.21461		1	-0.26482
62	-0.13		4	-0.15291		1	-0.13705
67	-0.0835		4	-0.4595		1	-0.17567
69	-0.246		4	-0.15866		1	-0.24766
91	-0.234		4	-0.26744		1	-0.06963
86	-0.167		4	-0.30501		1	0.28602
84	0.118		4	-0.26578		1	-0.3544
61	-0.0656		4	0.004202		1	-0.19547
76	-0.267		4	-0.11158		1	-0.26159
84	-0.345		4	-0.18951		1	-0.25234
98	-0.164		4	-0.05294		1	-0.14573
60	-0.12		4	-0.32869		1	-0.19122
87	-0.0363		4	-0.27489		1	-0.37458
82	-0.282		5	-0.33519		1	-0.13053
63	-0.0399		5	-0.3003		1	-0.12541
88	-0.146		5	-0.18758		1	-0.19966
77	-0.0235		5	-0.53506		1	-0.12897
72	-0.144		5	-0.4442		1	-0.05156
80	-0.178		5	-0.10731		1	-0.12967
75	-0.161		5	-0.10758		1	-0.38088
79	0.0842		5	-0.14708		1	-0.03162
76	0.169		5	-0.07624		1	-0.12281
72	-0.187		5	-0.1296		1	0.11113
76	-0.24		5	-0.11844		1	-0.25382
80	0.258		5	-0.38871		1	-0.39938
93	0.18		5	-0.2052		1	-0.1397
90	-0.00671		5	-0.04111		1	-0.31483
88	-0.0316		5	-0.08004		1.5	-0.15479
90	-0.123		5	-0.23782		1.5	0.000227
90	-0.082		5	-0.15224		1.5	-0.04605
77	-0.289		5	-0.20014		1.5	-0.30902
100	-0.399		5	-0.07735		1.5	-0.21864
89	-0.315		5	-0.34058		1.5	-0.06431
61	-0.188		5	-0.37836		1.5	-0.36929
93	0.0434		5	-0.30753		1.5	-0.30281
79	-0.147		5	-0.41288		1.5	-0.37836
87	-0.0762		5	-0.0013		1.5	0.024007
77	-0.152		5	-0.21876		1.5	-0.31986
77	-0.00691		5	-0.17491		1.5	-0.27327
76	-0.13		5	-0.2758		1.5	-0.17711
66	-0.292		5	-0.15619		1.5	-0.19522
55	0.0143		5	-0.25651		1.5	-0.33582
77	-0.205		5	-0.30004		1.5	-0.35397
61	-0.0411		5	-0.25415		1.5	-0.26748
85	-0.0604		5	-0.27045		1.5	-0.30081
89	-0.152		5	-0.22587		1.5	-0.22652
85	-0.225		5	0.024007		1.5	-0.14997
87	-0.0773		5	-0.03074		1.5	-0.30429
90	-0.248		5	-0.03656		1.5	-0.27868
92	-0.354		5	-0.30144		2	0.11868
91	-0.392		5	-0.22023		2	-0.24173
70	-0.219		5	-0.1859		2	-0.27131
83	-0.255		5	-0.21679		2	0.14656
75	-0.156		5	-0.11108		2	0.16737
82	-0.254		5	-0.2673		2	-0.0943
87	-0.27		5	-0.13662		2	-0.33129
92	-0.226		5	-0.31986		2	-0.03756
74	-0.0922		5	-0.35116		2	-0.12652
83	0.13		5	-0.27727		2	-0.09506
68	-0.354		5	-0.0867		2	-0.21578
87	-0.22		5	-0.08271		2	-0.06834
93	-0.186		5	-0.05273		2	-0.19827
77	-0.0205		5	-0.1487		2	-0.2971
69	-0.321		5	-0.19226		2	-0.16776
78	-0.19		5	-0.11757		2	0.037311
79	-0.294		5	-0.21636		2	-0.34808
85	-0.369		5	-0.14435		2	-0.25972
67	-0.0352		5	-0.06077		2	-0.28311
89	-0.32		5	-0.37221		2	-0.11343
87	-0.248		5	0.12554		2	-0.12191
88	-0.351		5	-0.23009		2	-0.15857
74	-0.188		5	-0.30333		2	-0.26248
73	-0.0867		5	-0.27327		2	-0.20937
83	-0.0827		5	-0.09777		2	-0.21573
62	-0.192		5	-0.15745		2	-0.3166
83	-0.118		5	-0.33764		2	-0.09134
75	-0.216		5	0.029019		2	0.10344
95	-0.313		5	-0.16443		2	-0.14962
83	-0.0608		5	-0.17711		2	0.25143
84	-0.23		5	-0.20596		2	-0.26158
92	-0.244		5	-0.29985		2	-0.18153
81	-0.0978		5	-0.25373		2	-0.10341
79	0.029		5	-0.32024		2	-0.08348
73	-0.177		5	-0.3403		2	-0.03068
85	0.0759		5	-0.28104		2	-0.20709
98	-0.43		5	-0.15265		2	-0.23578
86	-0.32		5	-0.2163		2	0.042264
71	-0.34		5	-0.02962		2	-0.15161
86	0.112		5	0.12408		2	-0.02159
80	-0.289		5	-0.21749		2	-0.16629
77	-0.0168		5	-0.30556		2	-0.30319
88	-0.165		5	-0.07218		2	-0.14736
64	0.124		5	-0.16923		2	-0.26163
82	-0.258		5	-0.11847		2	-0.10492
80	-0.0722		5	-0.21253		2	-0.08846
66	0.0294		5	-0.12043		2	-0.18227
89	-0.169		5	0.063139		2	-0.16143
85	0.0631		5	0.049003		2	-0.22441
88	0.049		5	-0.34084		2	-0.25146
87	-0.156		5	-0.08512		2	-0.28861
73	0.0501		5	-0.04648		2	-0.20925
87	-0.209		5	-0.07918		2	-0.20518
71	0.0204		5	-0.05092		2	-0.34237
77	-0.418		5	-0.28596		2	-0.31511
72	-0.357		5	-0.18338		2	-0.04227
77	-0.246		5	-0.25359		2	0.043354
91	-0.143		5	-0.10049		2	-0.18016
94	-0.205		5	-0.04693		2	-0.22623
80	-0.242		5	-0.30126		2	-0.22505
86	-0.216		5	-0.30768		2	-0.3347
67	0.00141		5	-0.09646		2	-0.01747
73	-0.299		5	-0.27906		2	-0.31014
86	-0.21		5	-0.28519		2	-0.1417
85	-0.159		5	-0.19911		2	-0.27954
86	-0.191		5	-0.19363		2	-0.15636
61	-0.246		5	-0.2025		2	-0.16537
78	-0.35		5	0.020396		2	-0.26911
83	-0.248		5	-0.32395		2	-0.20814
87	-0.161		5	-0.41759		2	-0.21597
80	-0.245		5	-0.27832		2	-0.35103
73	-0.00254		5	-0.3568		2	-0.21461
72	0.114		5	-0.2099		2	-0.26744
86	-0.201		5	-0.2456		2	-0.32869
73	-0.305		5	-0.25943		2	-0.3003
83	-0.304		5	-0.20494		2	-0.18758
82	-0.17		5	-0.15141		2	-0.10731
75	-0.107		5	-0.18538		2	-0.14708
87	-0.296		5	-0.26698		2	-0.07624
87	-0.256		5	-0.24204		2	-0.38871
75	-0.368		5	-0.19522		2	-0.07735
62	-0.447		5	-0.29863		2	-0.21876
67	-0.125		5	-0.2096		2	-0.17491
69	-0.21		5	-0.29628		2	-0.25651
91	-0.183		5	-0.16878		2	-0.25415
86	-0.193		5	-0.25948		2	-0.21679
84	-0.101		5	-0.23804		2	-0.2673
61	-0.301		5	-0.16081		2	-0.27727
76	-0.0962		5	-0.17752		2	-0.23009
84	-0.365		5	-0.10264		2	-0.30333
98	-0.153		5	-0.2453		2	-0.25373
60	-0.336		5	-0.22588		2	-0.28104
87	0.016		5	-0.25202		2	0.12408
82	-0.234		5	-0.09649		2	-0.04648
63	-0.365		5	-0.33444		2	-0.28596
88	-0.283		5	-0.15368		2	-0.10049
77	-0.0122		5	-0.30613		2	-0.04693
72	0.0042		5	-0.16974		2	-0.27906
80	-0.145		5	-0.15476		2	-0.28519
75	-0.129		5	-0.14238		2	-0.2456
79	-0.0516		5	-0.25625		2	-0.15141
76	0.204		5	-0.14112		2	-0.26698
72	-0.136		5	-0.22936		2	-0.29863
76	-0.482		5	-0.26576		2	-0.2096
80	-0.0423		5	-0.28585		2	-0.25948
93	-0.0529		5	-0.24724		2	-0.10264
90	-0.13		5	-0.28303		2	-0.16974
88	-0.0988		5	-0.20971		2	-0.15476
90	-0.113		5	-0.23463		2	-0.14238
90	-0.225		5	-0.26894		2	-0.22936
77	-0.209		5	-0.40386		2	-0.24724
100	-0.0457		5	-0.18252		2	-0.20971
89	-0.32		5	-0.19294		2	-0.26894
61	-0.149		5	-0.10082		2	-0.18252
93	-0.127		5	-0.26481		2	-0.19294
79	-0.0534		5	-0.33774		2	-0.10082
87	-0.208		5	-0.09618		2	-0.09698
77	-0.0597		5	-0.29887		2	-0.19649
77	-0.149		5	-0.09698		2	-0.25002
76	-0.199		5	0.057605		2	-0.18418
66	-0.286		5	-0.33582		2	-0.16074
55	-0.00608		5	-0.19649		2	-0.24689
77	-0.353		5	0.015956		2	-0.0198
61	-0.183		5	-0.19128		2	-0.03516
85	-0.292		5	-0.17649		2	-0.23744
89	-0.214		5	-0.33011		2	-0.31329
85	-0.358		5	-0.25002		2	-0.2443
87	0.312		5	-0.17257		2	-0.19345
90	-0.223		5	-0.15128		2	-0.28908
92	-0.355		5	-0.35685		2	-0.2577
91	-0.204		5	-0.18418		2	0.029395
70	-0.278		5	-0.2339		2	-0.33434
83	-0.0639		5	-0.21385		2	-0.2086
75	-0.233		5	-0.08906		2	0.032037
82	-0.182		5	0.2045		2	-0.15946
87	-0.252		5	-0.2749		2	-0.34951
92	-0.317		5	-0.16074		2	-0.00254
74	-0.275		5	-0.20797		2	-0.20134
83	-0.0308		5	0.069342		2	-0.29612
68	-0.234		5	-0.20994		2	-0.34448
87	-0.121		5	-0.24689		2	-0.36792
93	-0.203		5	-0.05788		2	-0.26159
77	-0.0376		5	-0.25338		2	-0.36453
69	-0.269		6	-0.15755		2	-0.21428
78	-0.129		6	-0.0198		2	-0.19706
79	-0.362		6	-0.29237		2	-0.36467
85	-0.31		6	-0.07713		2	-0.18134
67	-0.212		6	-0.45642		2	-0.18313
89	-0.287		6	-0.14203		2	0.056905
87	-0.36		6	-0.39042		2	-0.24717
88	-0.324		6	-0.35401		2	-0.3041
74	-0.241		6	-0.39197		2	-0.2401
73	-0.129		6	-0.41316		2	-0.16629
83	-0.0479		6	-0.26482		2	-0.19544
62	-0.0747		6	-0.30465		2	-0.29739
83	-0.172		6	-0.3251		2	-0.02433
75	-0.127		6	0.13015		2	-0.08201
95	-0.23		6	-0.35397		2	-0.41942
83	-0.0133		6	-0.13705		2	-0.2894
84	-0.154		6	-0.02046		2	-0.39939
92	-0.224		6	-0.32073		2.5	-0.21624
81	-0.253		6	-0.23201		2.5	-0.17808
79	0.00546		6	-0.03516		2.5	-0.20662
73	-0.102		6	-0.17567		2.5	-0.28078
85	-0.0208		6	-0.24766		2.5	-0.08271
98	-0.16		6	-0.18753		2.5	-0.15128
86	-0.214		6	-0.23744		2.5	-0.21385
71	-0.326		6	-0.06788		2.5	-0.15755
86	-0.0642		6	-0.06963		2.5	-0.23201
80	-0.398		6	0.28602		2.5	-0.26992
77	-0.312		6	-0.31329		2.5	-0.24621
88	-0.148		6	-0.3544		2.5	-0.26711
64	0.0304		6	-0.2443		2.5	-0.07861
82	-0.201		6	-0.33866		2.5	-0.14492
80	-0.171		6	-0.29904		2.5	-0.21235
66	0.204		6	0.075876		3	0.19332
89	-0.128		6	-0.19345		3	-0.02547
85	0.0964		6	-0.28908		3	-0.3517
88	0.0575		6	-0.01682		3	0.018915
87	-0.189		6	-0.18228		3	-0.21141
73	-0.156		6	-0.2577		3	0.026506
87	-0.32		6	0.029395		3	0.262
71	0.0566		6	-0.33434		3	-0.25993
77	-0.321		6	-0.20752		3	-0.31582
72	-0.315		6	-0.19547		3	-0.26558
77	-0.222		6	-0.26992		3	-0.27172
91	-0.211		6	-0.26159		3	-0.30519
94	-0.118		6	-0.25234		3	-0.24969
80	-0.23		6	-0.06413		3	-0.21525
86	-0.373		6	-0.26748		3	0.11156
67	-0.0619		6	-0.27117		3	-0.30641
73	-0.275		6	-0.22594		3	-0.23085
86	-0.275		6	-0.2086		3	-0.33519
85	-0.211		6	0.032037		3	-0.4442
86	-0.0668		6	-0.14573		3	-0.23782
61	-0.172		6	-0.15946		3	-0.30004
78	-0.157		6	-0.19122		3	-0.30144
83	-0.268		6	-0.25366		3	-0.1859
87	-0.262		6	-0.2809		3	-0.13662
80	-0.213		6	-0.24621		3	-0.0867
73	-0.137		6	-0.34951		3	-0.05273
72	-0.0393		6	-0.00254		3	-0.1487
86	-0.157		6	-0.20134		3	-0.19226
73	-0.0902		6	-0.37458		3	-0.37221
83	-0.145		6	-0.30495		3	-0.33764
82	-0.194		6	-0.13053		3	-0.16443
75	-0.121		6	-0.3043		3	-0.2163
87	-0.0288		6	-0.54265		3	-0.11847
87	-0.335		6	-0.29612		3	-0.12043
75	-0.14		6	-0.34448		3	-0.08512
62	-0.274		6	-0.36792		3	-0.07918
67	0.00903		6	-0.44724		3	-0.19911
69	-0.128		6	-0.12541		3	0.020396
91	-0.171		6	-0.19966		3	-0.27832
86	-0.145		6	-0.26159		3	-0.25943
84	0.0241		6	-0.25056		3	-0.23804
61	-0.156		6	-0.15894		3	-0.17752
76	-0.114		6	-0.30081		3	-0.22588
84	-0.31		6	-0.26711		3	-0.23463
98	-0.197		6	-0.36453		3	0.057605
60	-0.267		6	-0.22652		3	-0.07713
87	-0.129		6	-0.21428		3	-0.39042
82	-0.325		6	-0.19706		3	-0.35401
63	-0.281		6	-0.2335		3	-0.41316
88	-0.222		6	-0.36467		3	-0.30465
77	-0.0216		6	-0.28346		3	-0.06788
72	-0.00182		6	-0.2724		3	-0.33866
80	-0.162		6	-0.18134		3	-0.29904
75	-0.315		6	-0.18313		3	0.075876
79	-0.0962		6	-0.07861		3	-0.01682
76	-0.0979		6	0.056905		3	-0.27117
72	-0.103		6	-0.27846		3	-0.22594
76	-0.308		6	-0.14492		3	-0.2809
80	0.292		6	-0.12897		3	-0.30495
93	-0.0305		6	-0.14997		3	-0.3043
90	-0.0948		6	-0.31739		3	-0.54265
			6	-0.31757		3	-0.44724
			6	-0.24717		3	-0.15894
			6	-0.05156		3	-0.2335
			6	-0.3041		3	-0.28346
			6	-0.4818		3	-0.31757
			6	-0.2401		3	-0.4818
			6	-0.16629		3	-0.21455
			6	-0.30429		3	-0.08737
			6	-0.21235		3.5	-0.2453
			6	-0.27868		3.5	-0.25056
			6	-0.12967		4	-0.02997
			6	-0.21455		4	-0.34058
			6	-0.38088		4	-0.29985
			6	-0.19544		4	-0.18338
						4	-0.25359
						4	-0.09646
						4	-0.20494
						4	-0.16878
						4	-0.16081
						4	-0.33444
						4	-0.40386
						4	-0.26481
						4	-0.33774
						4	-0.29887
						4	-0.45642
						4	-0.39197
						4	-0.3251
						4	-0.18228
						4	-0.20752
						4	-0.25366
						4	-0.31739

## Sheet: Fig S2
Containing Figure S2C/D/J/K
Figure S2C				Figure S2D				Figure S2J			Figure S2K
Neurons	Astrocytes	Microglia		Neurons	Astrocytes	Microglia		Gnb5F/F	Gnb5F/F&CamkIIa-Cre		Gnb5F/F	Gnb5F/F &CamkIIa-Cre
1.1	0.02	0.02		3.40977	1.25673	0.126716		28.8336	28.8336		7.5	24
1.02	0.012	0.06		7.10913	0.918917	0.285456		28.0508	28.0508		53.5	30.5
0.98	0.03	0.03		4.49402	0.824356	0.220626		29.486	28.1813		17.5	41.5
0.999	0.006	0.002		3.41371	1.36238	0.124665		29.0946	30.1383		29.5	12
				2.69075	0.766381	0.270019		29.8774	30.0079		3	29.5
				3.39405	0.871235	0.271897		27.7899	28.9641		31	10
				3.80035				29.486	27.7899		21.5	20
				6.28161				30.2688	26.5		4.5	31
				4.94556				33.2696	25		54.5	19
				5.54479				29.7469	25.8		8	23
				4.94556				29.225	31.8		51.5	16
				4.94556				26.6	27.7		26	23
								30.3	26.2		43	27.5
								31.9	28.7		40	13
								27.2	33.7914		40.5	31.5
								30.3			21	34
								28.8			4
								29			7.5
								31.6			2
								30.4			9
											6.5

## Sheet: Fig S3
Containing Figure S3B/D
Figure S3B				Figure S3D
Wildtype+AAV-GFP	5xFAD+AAV-GFP	5xFAD+AAV-Gnb5-GFP		Wildtype+AAV-GFP	5xFAD+AAV-GFP	5xFAD+AAV-Gnb5-GFP
135.667	526.667	260.333		127.333	488.667	282.333
167.333	501.333	228.333		115	556	274.5
108	525	394.5		109.5	538.25	404.5

## Sheet: Fig S4
Containing Figure S4B/D
Figure S4B			Figure S4D
Gnb5F/F	Gnb5F/F&CamKIIa-Cre		Gnb5F/F	Gnb5F/F&CamKIIa-Cre
143	186		39	111
118	210		39	82
94	224		36	126

[truncated: 2 more sheets: Fig S5, Fig S6]
